# Supplementary material for: Pyruvate decarboxylase and thiamine biosynthetic genes are regulated differently by Pdc2 in S. cerevisiae and C. glabrata
Source: PLoS One. 2023 Jun 7;18(6):e0286744. doi: 10.1371/journal.pone.0286744 (PMC10246790; doi:10.1371/journal.pone.0286744)
Supplement: S1 Table — (XLSX) [file pone.0286744.s001.xlsx]

## Sheet: Sheet1
S1 Table. Strains used in this study.
Strain	Genotype
S. cerevisiae strains
DC3	S. cerevisiae wild-type [17]
DC235	Scpdc2::NATMX6 + ScADH1pr-ScPDC1-pRS315 [7]
DC143	Scthi3::NATMX6 [6]
DC126	Scthi2::KANMX3 [6]
DC310	S. cerevisiae wild-type + ScADH1pr-ScPDC1-pRS315
DC311	Scpdc2::URA3
DC312	Scpdc2::CgPDC2
C. glabrata strains
DG5	C. glabrata wild-type (his3-) [18]
DG176	C. glabrata wild-type (his3- ura3-) [19]
DG271	Cgpdc2::NATMX3 [6]
DG272	Cgthi3::NATMX3 [6]
DG490	Cgpdc2::URA3
DG491	Cgpdc2::ScPDC2
DG463	Cgura3::CgTHI10pr-YFP
DG464	Cgura3::CgTHI10pr-YFP, pdc2::NATMX3
DG495	Cgura3::CgTHI10pr-YFP, pdc2::URA3
DG349	Cgura3::CgTHI4pr-YFP
DG351	Cgura3::CgTHI4pr-YFP, pdc2::NATMX3
DG496	Cgura3::CgTHI4pr-YFP, pdc2::URA3
DG397	Cgura3::CgPMU3pr-YFP
DG462	Cgura3::CgPMU3pr-YFP, pdc2::NATMX3
DG497	Cgura3::CgPMU3pr-YFP, pdc2::URA3
DG498	Cgura3::CgTHI10pr-YFP, pdc2::CgPDC2p-CgPDC2
DG499	Cgura3::CgTHI10pr-YFP, pdc2::CgPDC2p-CgPDC2 -40 aa from C-terminus
DG501	Cgura3::CgTHI10pr-YFP, pdc2::CgPDC2p-CgPDC2 -120 aa from C-terminus
DG502	Cgura3::CgTHI10pr-YFP, pdc2::CgPDC2p-CgPDC2 -160 aa from C-terminus
DG503	Cgura3::CgTHI10pr-YFP, pdc2::CgPDC2p-CgPDC2 -200 aa from C-terminus
DG504	Cgura3::CgTHI10pr-YFP, pdc2::CgPDC2p-CgPDC2 -240 aa from C-terminus
DG505	Cgura3::CgTHI10pr-YFP, pdc2::CgPDC2p-CgPDC2 -280 aa from C-terminus
DG506	Cgura3::CgTHI4pr-YFP, pdc2::CgPDC2p-CgPDC2
DG507	Cgura3::CgTHI4pr-YFP, pdc2::CgPDC2p-CgPDC2 -40 aa from C-terminus
DG509	Cgura3::CgTHI4pr-YFP, pdc2::CgPDC2p-CgPDC2 -120 aa from C-terminus
DG510	Cgura3::CgTHI4pr-YFP, pdc2::CgPDC2p-CgPDC2 -160 aa from C-terminus
DG511	Cgura3::CgTHI4pr-YFP, pdc2::CgPDC2p-CgPDC2 -200 aa from C-terminus
DG512	Cgura3::CgTHI4pr-YFP, pdc2::CgPDC2p-CgPDC2 -240 aa from C-terminus
DG513	Cgura3::CgTHI4pr-YFP, pdc2::CgPDC2p-CgPDC2 -280 aa from C-terminus
DG514	Cgura3::CgPMU3pr-YFP, pdc2::CgPDC2p-CgPDC2
DG515	Cgura3::CgPMU3pr-YFP, pdc2::CgPDC2p-CgPDC2 -40 aa from C-terminus
DG517	Cgura3::CgPMU3pr-YFP, pdc2::CgPDC2p-CgPDC2 -120 aa from C-terminus
DG518	Cgura3::CgPMU3pr-YFP, pdc2::CgPDC2p-CgPDC2 -160 aa from C-terminus
DG519	Cgura3::CgPMU3pr-YFP, pdc2::CgPDC2p-CgPDC2 -200 aa from C-terminus
DG520	Cgura3::CgPMU3pr-YFP, pdc2::CgPDC2p-CgPDC2 -240 aa from C-terminus
DG521	Cgura3::CgPMU3pr-YFP, pdc2::CgPDC2p-CgPDC2 -280 aa from C-terminus
Plasmids
DB16	pRS316 [21]
DB2	pRS313 [21]
DB15	pRS315 [21]
DB131	pRS313 with vYFP in the polylinker [21,22]
DB351	ScPDC2-pRS316
DB484	CgPDC2pr-CgPDC2 terminator-YFP-pRS313
DB521	CgPDC2pr-ScPDC2-CgPDC2 terminator-YFP-pRS313
DB522	CgPDC2pr-CgPDC2-CgPDC2 terminator-YFP-pRS313
DB523	CgPDC2pr-CgPDC2 DNA binding domain (N-terminus) - ScPDC2 activation domain (C-terminus) - CgPDC2 terminator-YFP-pRS313
DB524	CgPDC2pr-ScPDC2 DNA binding domain (N-terminus) - CgPDC2 activation domain (C-terminus) - CgPDC2 terminator-YFP-pRS313
DB411	ScADH1pr-ScPDC1-pRS315
DB486	CgPDC2pr-ScPDC2-CgPDC2 terminator-YFP-pRS316
DB487	CgPDC2pr-CgPDC2-CgPDC2 terminator-YFP-pRS316
DB488	CgPDC2pr-CgPDC2 DNA binding domain (N-terminus) - ScPDC2 activation domain (C-terminus) - CgPDC2 terminator-YFP-pRS316
DB489	CgPDC2pr-ScPDC2 DNA binding domain (N-terminus) - CgPDC2 activation domain (C-terminus) - CgPDC2 terminator-YFP-pRS316
DB397	ScPDC1pr-YFP-pRS313
DB398	ScPDC5pr-YFP-pRS313
DB574	ScTHI10pr-YFP-pRS313
DB266	ScTHI4pr-YFP-pRS313
DB439	ScTHI20pr-YFP-pRS313
DB426	ScPHO3pr-YFP-pRS313
DB575	CgPDC1pr-YFP-pRS313
DB512	CgPDC5pr-YFP-pRS313
DB352	CgTHI10pr-YFP-pRS313
DB267	CgTHI4pr-YFP-pRS313
DB366	CgTHI20pr-YFP-pRS313
DB347	CgPMU3pr-YFP-pRS313
DB518	CgPDC2pr-CgPDC2-pRS313
DB519	CgPDC2pr-CgPDC2 C-terminus-pRS313
DB520	CgPDC2pr-CgPDC2 N-terminus-pRS313
DB583	CgPDC2pr-CgPDC2-terminator-YFP-pRS313
DB584	CgPDC2pr-CgPDC2 -40 aa from C-terminus-terminator-YFP-pRS313
DB586	CgPDC2pr-CgPDC2 -120 aa from C-terminus-terminator-YFP-pRS313
DB587	CgPDC2pr-CgPDC2 -160 aa from C-terminus-terminator-YFP-pRS313
DB588	CgPDC2pr-CgPDC2 -200 aa from C-terminus-terminator-YFP-pRS313
DB589	CgPDC2pr-CgPDC2 -240 aa from C-terminus-terminator-YFP-pRS313
DB590	CgPDC2pr-CgPDC2 -280 aa from C-terminus-terminator-YFP-pRS313
DB550	CgPMU1pr-YFP-pRS313
DB541	CgPMU1pr-YFP-pRS313 with -405 to -315 bp ScPDC5p region
DB568	CgPMU1pr-YFP-pRS313 with -285 to -256 bp CgTHI20p region (30 bp)
DB569	CgPMU1pr-YFP-pRS313 with -285 to -226 bp CgTHI20p region (60 bp)
DB570	CgPMU1pr-YFP-pRS313 with -285 to -185 bp CgTHI20p region (100 bp)
DB571	CgPMU1pr-YFP-pRS313 with -281 to -220 bp CgPMU3p region (60 bp)
DB572	CgPMU1pr-YFP-pRS313 with -281 to -200 bp CgPMU3p region (80 bp)
DB573	CgPMU1pr-YFP-pRS313 with -281 to -180 bp CgPMU3p region (100 bp)
