# Supplementary material for: Pyruvate decarboxylase and thiamine biosynthetic genes are regulated differently by Pdc2 in S. cerevisiae and C. glabrata
Source: PLoS One. 2023 Jun 7;18(6):e0286744. doi: 10.1371/journal.pone.0286744 (PMC10246790; doi:10.1371/journal.pone.0286744)
Supplement: S2 Table — (XLSX) [file pone.0286744.s002.xlsx]

## Sheet: Sheet1
S2 Table. Primers used in this study.
Strain/Plasmid	Product amplified by primer sequence	Primer #	Sequence
ScADH1pr-ScPDC1-pRS315	ScADH1pr	O808	ggagctccaccgcggtggcggccgctctagaactagtGGTTGCTACCAGTATAAATAG
		O809	cagtgaataattcttcacctttagacatGGATCCTGTATATGAGATAGTTGATTG
	ScPDC1	O2174	GCTATACCAAGCATACAATCAACTATCTCATATACAatgtctgaaattactttggg
		O2175	gacaacaccagtgaataattcttcacctttagacatCGGCAACTTCTTGTCTGGTC
Scpdc2::URA3	URA3	O3520	GTAACACCAAGCAGTAAAGAGACAGCTTTATTATAACCAGcacaggaaacagctatgacc
		O3521	AAGAGCAATGAATATCGAGATCTTATTAAGTTTATATCTAgttgtaaaacgacggccagt
Scpdc2::CgPDC2	CgPDC2	O3522	GTAACACCAAGCAGTAAAGAGACAGCTTTATTATAACCAGatgctttcgatagagcaacg
		O3523	AAGAGCAATGAATATCGAGATCTTATTAAGTTTATATCTActaaaaaaagggatccactt
Cgpdc2::URA3	URA3	O2308	TTTTGGAAGCTGGAAAAACGAGCTAGAGTGCACCGATCAGcacaggaaacagctatgacc
		O2309	GAAAACGCTCTTTGACATACATAAGTATATAGCAAGTTCCgttgtaaaacgacggccagt
Cgpdc2::ScPDC2	ScPDC2	O2322	TTTTGGAAGCTGGAAAAACGAGCTAGAGTGCACCGATCAGatgctttccattcagcaaag
		O2323	GAAAACGCTCTTTGACATACATAAGTATATAGCAAGTTCCctaaaaaaagcctgtgttac
Cgura3::Cg promoter-YFP	promoter-YFP	O2012	GCTCAAGACTGAAAAAAAAACCATCAAGAGTACACTTACAggtggcggccgctctagaac
		O2013	TGCTAGGTATGATCTAGCTTCCTATTGGATATGTCTTGAAgatatcgaattcctgcag
	~250 bp homology upstream of CgURA3	O2014	AATGACTGCTGATAATTGC
		O2086	TGTAAGTGTACTCTTGATGG
	~350 bp homology downstream of CgURA3	O2087	ATCTTCAAGACATATCCAAT
		O2088	AAGAAAAGCACTCACGATGG
Cgpdc2::NATMX3	NATMX3	O1507	ttttggaagctggaaaaacgagctagagtgcaccgatcagCGGATCCCCGGGTTAATTAA
		O1508	tgaaaacgctctttgacatacataagtatatagcaagttcGAATTCGAGCTCGTTTAAAC
	Add homology to NATMX3	O1514	AGTAGGATTGAATACAGCGTATTTGGTCTACCATTTTACCTTTTGGAAGCTGGAAAAACG
		O1515	ATGACATTGAATAGCTTTACAAATTCTAAAAGGACCTCTATGAAAACGCTCTTTGACATA
Cgpdc2::URA3	URA3	O3346	TGAAAACGCTCTTTGACATACATAAGTATATAGCAAGTTCgttgtaaaacgacggccagt
		O3216	TTTTGGAAGCTGGAAAAACGAGCTAGAGTGCACCGATCAGcacaggaaacagctatgacc
Cgpdc2::URA3::CgPDC2p-CgPDC2 (full-length or truncated)	CgPDC2p-CgPDC2 (full-length or truncated)	O3392	AAACTCCAGAGATCAGGTCC
		O3393	GAATATGCACGTTAAAGTGC
ScPDC2-pRS316	ScPDC2	O1854	ggtggcggccgctctagaactagtggatccTTTACTACCTCAATCTGTGA
		O1855	taagcttgatatcgaattcctgcagcccgATCGAATCATCATTTAATAC
CgPDC2pr-CgPDC2 terminator-YFP-pRS313	CgPDC2 promoter	O1959	ggagctccaccgcggtggcggccgctctagaactagtCTTGTTATCTCTAGCTTATC
		O1960	cagtgaataattcttcacctttagacatGGATCCCTGATCGGTGCACTCTAGCT
	CgPdc2 terminator	O2134	CTGGAAAAACGAGCTAGAGTGCACCGATCAGttaattaaTAGGAACTTGCTATATACTT
		O2115	AACACCAGTGAATAATTCTTCACCTTTAGACATTTAAGAATATGCACGTTAAAGTGC
CgPDC2pr-ScPDC2-CgPDC2 terminator-YFP-pRS313	ScPDC2	O1962	tggaagctggaaaaacgagctagagtgcaccgatcagATGCTTTCCATTCAGCAAAG
		O2141	ACGCTCTTTGACATACATAAGTATATAGCAAGTTCctaAAAAAAGCCTGTGTTAC
CgPDC2pr-CgPDC2-CgPDC2 terminator-YFP-pRS313	CgPDC2	O1964	tggaagctggaaaaacgagctagagtgcaccgatcagATGctttcaatagagcaacgg
		O2115	AACACCAGTGAATAATTCTTCACCTTTAGACATTTAAGAATATGCACGTTAAAGTGC
CgPDC2pr-CgPDC2 DNA binding domain (N-terminus) - ScPDC2 activation domain (C-terminus) - CgPDC2 terminator-YFP-pRS313	CgPDC2 DNA binding domain	O1964	tggaagctggaaaaacgagctagagtgcaccgatcagATGctttcaatagagcaacgg
		O2243	TGTGTTTTTGTTTTCAATatttaagtccagaagcatctc
	ScPDC2 activation domain	O2242	gagatgcttctggacttaaatATTGAAAACAAAAACACA
		O2141	ACGCTCTTTGACATACATAAGTATATAGCAAGTTCctaAAAAAAGCCTGTGTTAC
CgPDC2pr-ScPDC2 DNA binding domain (N-terminus) - CgPDC2 activation domain (C-terminus) - CgPDC2 terminator-YFP-pRS313	ScPDC2 DNA binding domain	O1962	tggaagctggaaaaacgagctagagtgcaccgatcagATGCTTTCCATTCAGCAAAG
		O2245	ggtattcttattttctatGTTTAAATCTAACAACATTTC
	CgPDC2 activation domain	O2244	GAAATGTTGTTAGATTTAAACatagaaaataagaatacc
		O2246	ACGCTCTTTGACATACATAAGTATATAGCAAGTTCcatCTAAAAAAAGGGATCCACTTC
ScPDC1pr-YFP	ScPDC1 promoter	O2093	ggtggcggccgctctagaactagtggatccAAAATGAAGGCCAAATCAAG
		O2094	accagtgaataattcttcacctttagacatTTTGATTGATTTGACTGTGT
ScPDC5pr-YFP	ScPDC5 promoter	O2095	ggtggcggccgctctagaactagtggatccTGCCACGCTGATAGATATCC
		O2096	accagtgaataattcttcacctttagacatTTTGTTCTTCTTGTTATTGT
ScTHI10pr-YFP	ScTHI10 promoter	O3617	accgcggtggcggccgctctagaactagtggatccTGAGAGTGAACTCATTCTCC
		O3618	accagtgaataattcttcacctttagacatATTGATATAATGCAATTGGC
ScTHI4pr-YFP	ScTHI4 promoter	O1241	ggtggcggccgctctagaactagtggatccAAATGATAATTAATATACTAG
		O1242	accagtgaataattcttcacctttagacatTTTGATAGTTAGTTGATTTTT
ScTHI20pr-YFP	ScTHI20 promoter	O2391	accgcggtggcggccgctctagaactagtggatccGTGACCAATTAATTCTATAT
		O2390	accagtgaataattcttcacctttagacatAGTAAAATGCGAGACGTTTT
ScPHO3pr-YFP	ScPHO3 promoter	O1991	ggtggcggccgctctagaactagtggatccAGTCCATTACTCCTACTACC
		O1992	accagtgaataattcttcacctttagacatAGGTAATTTGGAATGGCCCT
CgPDC1pr-YFP	CgPDC1 promoter	O3614	accgcggtggcggccgctctagaactagtggatccAGTCCTTCGCAGTGTAGAGC
		O3615	accagtgaataattcttcacctttagacatTGTTAATGTTTTTTGGCAAT
CgPDC5pr-YFP	CgPDC5 promoter	O3128	accgcggtggcggccgctctagaactagtggatccTTAAGAATAGTTGTATGCAG
		O3129	accagtgaataattcttcacctttagacatAGTTATTTTTAGTTTTGATA
CgTHI10pr-YFP	CgTHI10 promoter	O1588	GGTGGCGGCCGCTCTAGAACTAGTGGATCCTACTCATCATCTTTAACGCA
		O1587	ACCAGTGAATAATTCTTCACCTTTAGACATTGTTTGACGGCTGTATGTGG
CgTHI4pr-YFP	CgTHI4 promoter	O1249	ggtggcggccgctctagaactagtggatcctgattatgtcagatgtgaata
		O1250	accagtgaataattcttcacctttagacattttttattttttagtaattat
CgTHI20pr-YFP	CgTHI20 promoter	O1784	ggtggcggccgctctagaactagtggatccCCCGATATTCCATTCAACTT
		O1786	accagtgaataattcttcacctttagacatTATTGTAAGTTCTCCGAGCT
CgPMU3pr-YFP	CgPMU3 promoter	O1479	ggtggcggccgctctagaactagtggatccgggcctgacgctgttacaac
		O1478	accagtgaataattcttcacctttagacattgtaacgagagtggatatat
CgPDC2pr-CgPDC2-pRS313	CgPDC2	O1964	tggaagctggaaaaacgagctagagtgcaccgatcagATGctttcaatagagcaacgg
		O1917	AACACCAGTGAATAATTCTTCACCTTTAGACATTTAACCTGAAATTGTGAGGTTCCG
CgPDC2pr-CgPDC2 C-terminus-pRS313	CgPDC2 C-terminus	O3188	tggaagctggaaaaacgagctagagtgcaccgatcagATGCTTCTGGACTTAAATATAGAA
		O1917	AACACCAGTGAATAATTCTTCACCTTTAGACATTTAACCTGAAATTGTGAGGTTCCG
CgPDC2pr-CgPDC2 N-terminus-pRS313	CgPDC2 N-terminus	O1964	tggaagctggaaaaacgagctagagtgcaccgatcagATGctttcaatagagcaacgg
		O3189	ACGCTCTTTGACATACATAAGTATATAGCAAGTTCcatCTAcagaagcatctcataatccc
CgPDC2pr-CgPDC2-terminator-YFP-pRS313	CgPDC2	O1964	tggaagctggaaaaacgagctagagtgcaccgatcagATGctttcaatagagcaacgg
		O3353	ACGCTCTTTGACATACATAAGTATATAGCAAGTTCcatCTAAAAAAAGGGATCCACTTC
CgPDC2pr-CgPDC2 -40 aa from C-terminus-terminator-YFP-pRS313	CgPDC2 truncated from C-terminus (3' primer)	O3190	ACGCTCTTTGACATACATAAGTATATAGCAAGTTCcatCTAGAAAAAAATATCCTCAAATTT
CgPDC2pr-CgPDC2 -80 aa from C-terminus-terminator-YFP-pRS313		O3191	ACGCTCTTTGACATACATAAGTATATAGCAAGTTCcatCTAAAACTTTAAAGTATTGTGATT
CgPDC2pr-CgPDC2 -120 aa from C-terminus-terminator-YFP-pRS313		O3192	ACGCTCTTTGACATACATAAGTATATAGCAAGTTCcatCTAATGAGATTCCGGACTGGTCCC
CgPDC2pr-CgPDC2 -160 aa from C-terminus-terminator-YFP-pRS313		O3193	ACGCTCTTTGACATACATAAGTATATAGCAAGTTCcatCTAAAATGTTTGTTCAATTATAGC
CgPDC2pr-CgPDC2 -200 aa from C-terminus-terminator-YFP-pRS313		O3194	ACGCTCTTTGACATACATAAGTATATAGCAAGTTCcatCTAAAAGTCTATATTATCATCATT
CgPDC2pr-CgPDC2 -240 aa from C-terminus-terminator-YFP-pRS313		O3195	ACGCTCTTTGACATACATAAGTATATAGCAAGTTCcatCTAGAAATCACTATTGTAGTTACT
CgPDC2pr-CgPDC2 -280 aa from C-terminus-terminator-YFP-pRS313		O3196	ACGCTCTTTGACATACATAAGTATATAGCAAGTTCcatCTAGAATTCATTAGTAGATGGCTG
CgPMU1pr-YFP-pRS313		O2880	ccgcggtggcggccgctctagaactagtggatccTTGACACTCTGCCTTTGGTC
		O2856	gacaacaccagtgaataattcttcacctttagacatTTAGAGGTTAAGCATGGTTT
CgPMU1pr-YFP-pRS313 with -405 to -315 bp ScPDC5pr region	CgPMU1pr upstream of THI promoter region	O2880	ccgcggtggcggccgctctagaactagtggatccTTGACACTCTGCCTTTGGTC
		O3315	gcataaagtatgcatcagaaAACCACGTGTTATATCCCAAAACACGAGAA
	ScPDC5pr region	O3314	TTCTCGTGTTTTGGGATATAACACGTGGTTttctgatgcatactttatgc
		O3317	TTAAAGAACTAGGGAGGCACccataaacgcatgtagtatg
	CgPMU1pr downstream of THI promoter region	O3316	catactacatgcgtttatggGTGCCTCCCTAGTTCTTTAA
		O2856	gacaacaccagtgaataattcttcacctttagacatTTAGAGGTTAAGCATGGTTT
CgPMU1pr-YFP-pRS313 with -285 to -256 bp CgTHI20pr region (30 bp)	CgPMU1pr upstream of THI promoter region	O2880	ccgcggtggcggccgctctagaactagtggatccTTGACACTCTGCCTTTGGTC
		O2847	TTAGAGTGAAATTTAGTTGAcgtgttatatcccaaaacac
	CgTHI20pr region (30 bp)	O2846	gtgttttgggatataacacgTCAACTAAATTTCACTCTAATTTGA
		O2849	aacccacatgcttgttgctaATTATTCAAATTAGAGTGAA
	CgPMU1pr downstream of THI promoter region	O2848	TTCACTCTAATTTGAATAATtagcaacaagcatgtgggtt
		O2856	gacaacaccagtgaataattcttcacctttagacatTTAGAGGTTAAGCATGGTTT
CgPMU1pr-YFP-pRS313 with -285 to -226 bp CgTHI20pr region (60 bp)	CgPMU1pr upstream of THI promoter region	O2880	ccgcggtggcggccgctctagaactagtggatccTTGACACTCTGCCTTTGGTC
		O2847	TTAGAGTGAAATTTAGTTGAcgtgttatatcccaaaacac
	CgTHI20pr region (60 bp)	O2846	gtgttttgggatataacacgTCAACTAAATTTCACTCTAATTTGA
		O2851	aactagggaggcacatacgtTTATAATTATTTATCATAGG
	CgPMU1pr downstream of THI promoter region	O2850	CCTATGATAAATAATTATAAacgtatgtgcctccctagtt
		O2856	gacaacaccagtgaataattcttcacctttagacatTTAGAGGTTAAGCATGGTTT
CgPMU1pr-YFP-pRS313 with -285 to -185 bp CgTHI20pr region (100 bp)	CgPMU1pr upstream of THI promoter region	O2880	ccgcggtggcggccgctctagaactagtggatccTTGACACTCTGCCTTTGGTC
		O2847	TTAGAGTGAAATTTAGTTGAcgtgttatatcccaaaacac
	CgTHI20pr region (100 bp)	O2846	gtgttttgggatataacacgTCAACTAAATTTCACTCTAATTTGA
		O2853	caccccacttccccctccatAATCCAGTTGTTGCAACCAG
	CgPMU1pr downstream of THI promoter region	O2852	CTGGTTGCAACAACTGGATTatggagggggaagtggggtg
		O2856	gacaacaccagtgaataattcttcacctttagacatTTAGAGGTTAAGCATGGTTT
CgPMU1pr-YFP-pRS313 with -281 to -220 bp CgPMU3pr region (60 bp)	CgPMU1pr upstream of THI promoter region	O2880	ccgcggtggcggccgctctagaactagtggatccTTGACACTCTGCCTTTGGTC
		O1568	TAAATATGGATGCTTCTCTTAACCACGTGTTATATCCCAAAACACGAGAA
	CgPMU3pr region (60 bp)	O1567	TTCTCGTGTTTTGGGATATAACACGTGGTTAAGAGAAGCATCCATATTTA
		O1572	TTAAAGAACTAGGGAGGCACCAAAGGAAAGAATTGTTAAC
	CgPMU1pr downstream of THI promoter region	O1571	GTTAACAATTCTTTCCTTTGGTGCCTCCCTAGTTCTTTAA
		O2856	gacaacaccagtgaataattcttcacctttagacatTTAGAGGTTAAGCATGGTTT
CgPMU1pr-YFP-pRS313 with -281 to -200 bp CgPMU3pr region (80 bp)	CgPMU1pr upstream of THI promoter region	O2880	ccgcggtggcggccgctctagaactagtggatccTTGACACTCTGCCTTTGGTC
		O1568	TAAATATGGATGCTTCTCTTAACCACGTGTTATATCCCAAAACACGAGAA
	CgPMU3pr region (80 bp)	O1567	TTCTCGTGTTTTGGGATATAACACGTGGTTAAGAGAAGCATCCATATTTA
		O1570	CTCCATTGTACGGTAGTTTCTTGAAATATAGAGATGTTCA
	CgPMU1pr downstream of THI promoter region	O1569	TGAACATCTCTATATTTCAAGAAACTACCGTACAATGGAG
		O2856	gacaacaccagtgaataattcttcacctttagacatTTAGAGGTTAAGCATGGTTT
CgPMU1pr-YFP-pRS313 with -281 to -180 bp CgPMU3pr region (100 bp)	CgPMU1pr upstream of THI promoter region	O2880	ccgcggtggcggccgctctagaactagtggatccTTGACACTCTGCCTTTGGTC
		O1568	TAAATATGGATGCTTCTCTTAACCACGTGTTATATCCCAAAACACGAGAA
	CgPMU3pr region (100 bp)	O1567	TTCTCGTGTTTTGGGATATAACACGTGGTTAAGAGAAGCATCCATATTTA
		O1578	GTTATTCACCCCACTTCCCCTGGGTTCAATGCGTTTATAG
	CgPMU1pr downstream of THI promoter region	O1577	CTATAAACGCATTGAACCCAGGGGAAGTGGGGTGAATAAC
		O2856	gacaacaccagtgaataattcttcacctttagacatTTAGAGGTTAAGCATGGTTT
